# Supplementary material for: HOXA7 Expression Is an Independent Prognostic Biomarker in Esophageal Squamous Cell Carcinoma
Source: Genes (Basel). 2024 Nov 1;15(11):1430. doi: 10.3390/genes15111430 (PMC11593377; doi:10.3390/genes15111430)
Supplement: Supplementary file 1 [file genes-15-01430-s001.zip]

Archive with 6 entries (6 files):
- Supplementary_Table_1_rev.xlsx
- Supplementary_Table_2.xlsx
- Supplementary_Table_3_rev.xlsx
- Supplementary Figure 1.pptx
- Supplementary Figure 3-rev.pptx
- Supplementary_Figure2_rev.pptx
