# Supplementary material for: HOXA7 Expression Is an Independent Prognostic Biomarker in Esophageal Squamous Cell Carcinoma
Source: Genes (Basel). 2024 Nov 1;15(11):1430. doi: 10.3390/genes15111430 (PMC11593377; doi:10.3390/genes15111430)
Supplement: Supplementary file 1 [file genes-15-01430-s001.zip › Supplementary_Table_1_rev.xlsx]

## Sheet: Planilha1
	Supplementary Table S1 :Oligonucleotide sequences
	Gene Symbol	Reference Sequence	Primer Sequence		Amplicon size (bp)
	HOXA7	NM_006896.4	Forward	5’-CAAAATGCCGAGCCGACTT-3’	146
			Reverse	5’-TAGCCGGACGCAAAGGG-3’
	GAPDH	NM_002046.7	Forward	5’-CAACAGCCTCAAGATCATCAGCAA-3’	124
			Reverse	5’-AGTGATGGCATGGACTGTGGTCAT-3’
