# Supplementary material for: HOXA7 Expression Is an Independent Prognostic Biomarker in Esophageal Squamous Cell Carcinoma
Source: Genes (Basel). 2024 Nov 1;15(11):1430. doi: 10.3390/genes15111430 (PMC11593377; doi:10.3390/genes15111430)
Supplement: Supplementary file 1 [file genes-15-01430-s001.zip › Supplementary_Table_2.xlsx]

## Sheet: lista_alvos_DEG_11122023
Supplementary Table S2: Potential transcriptional targets of HOXA2, HOXA7, HOXB13, HOXC9, HOXC10, HOXC13 and HOXD10
Gene Symbol	Log Fold-Change	Adjusted-pvalue
A2M	1852	0.000000225
AARS	1157	0.000000771
ABCC4	1.24	0.00000156
ABCC5	1.5	0.0000303
ABHD5	-1255	0.000000595
ABLIM1	-1495	0.00000021
ABLIM3	-2106	0.000000116
ACER1	-3596	2.51E-10
ACOT9	2283	4.7E-10
ACOX1	-1153	0.00000351
ACOX3	-1082	0.000000206
ACPL2	1416	0.0000248
ACPP	-1731	0.0000114
ACSL4	1317	0.00000472
ACTA2	2123	0.00000158
ACTL6A	1287	0.000000938
ACVR1	1328	0.000000211
ADAM12	1.57	0.00000441
ADAM17	1049	0.00000665
ADAMDEC1	1926	0.000000103
ADAMTS1	1035	0.0000529
ADAR	1124	0.000000014
ADCY3	1397	0.00000000479
ADRBK2	1527	0.000000941
AEBP1	1073	0.000000318
AGFG2	-1.22	0.0000000284
AHNAK	-1162	0.0000000248
AHR	1.21	0.00000943
AIM2	2232	0.00000122
AKR1B1	1422	0.0000000967
ALCAM	2219	0.00000219
ALDH9A1	-1313	0.00000011
ALOX12	-1807	0.00000000788
ALOX15B	-1883	0.00000072
ANGPT2	2073	0.00000000178
ANKRD37	-1413	0.0000537
ANLN	1518	0.000000256
ANP32E	1094	0.000000609
ANPEP	1115	0.0000000963
ANTXR1	1737	0.0000000129
ANTXR2	2293	0.00000000118
ANXA5	1165	0.000000321
ANXA6	1251	0.000000276
AP2B1	1243	0.000000669
APBB2	1159	0.00000174
APOBEC3G	1157	0.00000584
APOLD1	1122	0.000000302
APP	1422	9.31E-11
AQP9	2423	0.000000508
ARHGAP10	-1716	0.0000000195
ARHGAP32	-1.25	0.000000242
ARPC1B	1956	0.00000000898
ARSB	1094	0.00000000712
ASAP1	1303	0.000000136
ASF1B	1431	0.0000000719
ASPM	1432	0.00000167
ASPN	2592	0.00000077
ATAD5	1227	0.00000226
ATP13A3	1.45	0.00000011
ATP1B3	1406	0.0000012
ATP2C1	1082	0.00000988
AUNIP	1178	0.0000000541
AURKB	1291	0.00000000147
BAG2	2433	0.00000000761
BAMBI	2344	0.00000115
BARX2	-2126	0.0000000678
BCAT1	2316	0.00000000617
BFAR	1164	0.00000031
BICC1	1288	0.0000179
BLNK	-2015	0.00000274
BLVRB	-1174	0.0000302
BMP2	1203	0.0000158
BOC	-1.2	0.000000162
BRCA1	1442	0.0000016
BST2	2324	0.00000877
BTBD11	-1.27	0.00000109
BTN3A1	1152	0.00000152
BTN3A2	1224	0.00000802
BTN3A2	1195	0.00000145
BUB1	1492	0.0000000292
C11orf82	1092	0.0000624
C12orf23	1338	0.00000109
C1orf116	-1742	0.000000162
C1orf177	-1.94	0.0000000478
C3orf52	1008	0.00000035
C5AR1	1032	0.000000818
CAB39L	-2161	0.0000000541
CALD1	1291	0.00000318
CALU	1487	0.0000000512
CAPN5	-2072	0.0000000913
CASC5	1223	0.0000164
CASD1	1069	0.0000359
CAV1	1786	0.000000813
CAV2	1096	0.00000225
CBLB	1317	0.00000197
CCDC14	1113	0.0000895
CCDC80	2046	0.00000392
CCDC88A	1516	0.000000798
CCL2	1931	0.000000742
CCNG2	-1199	0.00000145
CCP110	1045	0.0000199
CCT5	1032	0.00000664
CD14	1.91	3.54E-11
CD163	1155	0.00000143
CD200	1853	0.0000271
CD209	1276	0.00000392
CD276	1755	5.01E-12
CD53	1559	0.0000000794
CD86	1116	0.00000149
CD93	1505	0.0000000146
CD97	1309	0.00000000648
CDC20	1653	7.31E-10
CDC42BPA	1339	0.000021
CDC42EP3	2173	0.0000000106
CDC42SE2	1066	0.000000947
CDC45	1435	0.0000000493
CDCA2	1039	0.00000371
CDCA3	1001	0.00000601
CDCA7L	1629	0.00000086
CDH11	2539	0.000000149
CDH13	1578	0.0000125
CDH17	-1016	0.0000651
CDH3	2029	0.0000000183
CDK1	1757	0.000000146
CDK14	2068	0.000000138
CDK4	1106	0.0000000433
CDK6	1549	0.000000813
CENPF	1.66	0.0000025
CENPH	1005	0.0000719
CENPO	1274	0.000000258
CEP170	1287	0.00000809
CEP19	1249	0.0000572
CEP55	1855	0.00000000761
CERS2	1585	1.11E-10
CHAC1	-1861	0.0000432
CHEK1	1386	0.000000798
CHKA	1345	0.00000017
CHML	1081	0.00000659
CHST11	1322	0.00000159
CITED2	-1532	0.00000123
CKAP2	1005	0.0000303
CKAP2L	1329	0.00000901
CKAP5	1239	0.000000437
CKB	1136	0.0000163
CLCA4	-3408	0.0000754
CLIC4	1984	0.00000000417
CLMP	1765	0.0000562
CNKSR3	-1054	0.00000693
CNN3	-1.08	0.000000788
CNPY3	1089	0.000000467
COL12A1	3618	0.00000000139
COL1A2	2304	0.0000000992
COL3A1	2122	0.000000167
COL5A2	1059	0.000000324
COL6A3	1949	0.000000204
CPA4	-2031	0.00000729
CPEB4	-1166	0.0000137
CPNE8	1.74	0.0000107
CPQ	1204	0.00000516
CRABP2	-2.24	0.0000892
CSGALNACT2	1488	0.0000000334
CSTA	-1238	0.0000249
CTSC	1056	0.00000193
CTSK	2.61	0.00000000483
CTSS	1012	0.0000393
CTSZ	1304	6.77E-10
CTTNBP2	-1901	6.06E-10
CXCL1	3044	9.82E-10
CXCL10	3043	0.0000166
CXCL9	2414	0.0000433
CXCR4	1421	0.00000701
CYP24A1	2469	0.000035
CYP2E1	-1806	0.0000903
CYP2S1	1135	0.0000859
CYR61	1159	0.0000342
CYTH4	1112	0.0000000128
DAB2	2285	1.8E-10
DAPP1	-1125	0.00000482
DARS2	1026	0.00000234
DCBLD1	1194	0.0000061
DCBLD2	1336	0.00000642
DCN	1697	0.0000334
DDAH1	-1497	0.00000224
DDHD1	1749	0.00000000505
DDR2	1344	0.000000767
DEGS2	-1185	0.0000000144
DEK	1182	0.000000915
DEPDC1	1461	0.00000311
DEPDC1B	1162	0.000000089
DFNA5	1698	0.0000262
DIEXF	1009	0.00000131
DNMT1	1107	0.00000000411
DOCK9	-1116	0.000000575
DOK3	1559	0.000000166
DOPEY2	-1.55	0.000000149
DPYSL2	1693	0.000000491
DPYSL3	2192	0.00000000621
DSG2	1.36	0.000000206
DST	1287	0.0000568
DTL	2097	7.33E-10
DUSP10	1564	0.0000000292
DUSP5	-1756	0.00000338
DUSP6	1926	8.29E-10
E2F7	1.39	0.0000000193
ECE1	1867	5.23E-10
ECT2	2272	0.00000000406
EDN1	1533	0.0000592
EDNRA	1292	0.0000098
EHD3	-1705	0.00000214
EIF2AK2	1977	0.0000000071
ELMO1	1214	0.00000116
ELOVL5	1102	0.000000723
ELTD1	2003	0.00000018
EMP1	-1406	0.00000239
EMP3	1745	0.0000000391
EMR2	1283	2.68E-10
ENAH	1847	0.0000000122
ENPEP	1.07	0.0000559
ENPP2	1556	0.0000115
EPB41L2	1.35	0.00000251
EPB41L4A	-1761	0.00000151
EPGN	-2902	0.00003
EPHA1	-1218	0.0000000628
EPHX2	-1299	0.000000211
EPSTI1	1484	0.0000211
ETFDH	-1296	0.000000505
ETV5	1.65	0.00000113
EVI2B	1296	0.0000116
EXO1	1649	0.0000000967
EXPH5	-1634	0.0000000265
EXT1	1405	0.0000000986
EXTL2	1212	0.0000191
F2R	2024	0.00000000659
FADS1	2624	0.00000000406
FADS3	1017	0.00000521
FAM129B	-1408	0.0000000517
FAM198B	2075	0.00000000262
FAM221A	-1047	0.000000205
FAM26E	1814	0.00000139
FAM46B	-1758	0.000000227
FAM46C	1717	0.000000175
FAM49A	1149	0.000000468
FAM60A	1364	0.000000368
FAM63A	-1357	0.000000162
FAM89A	1048	0.00000263
FANCL	1097	0.0000283
FAR2	1711	0.000000253
FARP1	2339	0.0000000172
FAT1	1955	2.35E-11
FBN1	1515	0.00000795
FBXO5	1213	0.000000406
FCER1G	2681	2.26E-12
FCGR3A	2634	9.16E-11
FCHSD2	1531	0.00000159
FERMT2	1.9	0.000000097
FGD6	1264	0.00000037
FGF2	1054	0.0000224
FKBP14	1435	0.00000873
FLNA	1422	0.0000000334
FLT1	1248	0.0000127
FLVCR1	1326	0.0000106
FMNL2	1976	0.0000000412
FMOD	1243	0.00000721
FN1	3419	0.000000187
FNDC3B	2454	3.03E-12
FOXN2	1282	0.00000374
FPR2	1233	0.00000352
FSCN1	1601	0.00000409
FST	2395	0.0000114
FUT3	-2111	0.00000383
FUT8	1559	0.000000247
FYB	1515	0.00000559
FYN	1553	0.000000111
FZD6	1362	0.000000125
G0S2	1941	0.000000167
GAB1	-1.04	0.0000374
GAB2	-1338	8.41E-10
GALNT12	-1539	0.00000971
GALNT6	1239	0.000000169
GATM	-1699	0.00000339
GBP5	1979	0.00000134
GBP6	-2186	0.00000324
GCHFR	-1374	0.000000513
GGT6	-1498	0.00000202
GIMAP4	1045	0.00000285
GINS2	1369	0.00000224
GJC1	2001	0.00000667
GLA	1138	0.00000116
GLI3	1014	0.0000596
GLIPR1	1921	0.0000000287
GLT8D2	1657	0.0000114
GMNN	1061	0.000000259
GNA12	2.04	3.09E-10
GNG11	1396	0.00000412
GOLIM4	1.94	0.0000000067
GPD1L	-1605	0.000000203
GPR116	1218	0.00000107
GPR126	-1175	0.0000535
GPR34	1278	0.00000459
GPRC5B	1234	0.000000131
GPT2	-1397	0.00000239
GPX8	1722	0.0000105
GRB10	1219	0.000000155
GREM1	3735	0.00000000815
GRHL3	-1.42	0.000000941
GRK5	1152	0.0000000787
GRPEL2	-1323	0.0000116
GSG2	1086	0.0000000192
GUCY1B3	1375	0.0000000218
GULP1	-1438	0.0000529
HAS2	2722	0.00000263
HAUS6	1056	0.0000105
HEATR1	1006	0.00000523
HEATR1	1003	0.000021
HELLS	1396	0.0000296
HEXA	1299	0.0000000011
HIP1	1242	0.00000318
HIST2H2AB	1.25	0.0000169
HJURP	1237	0.000000104
HLA-F	1718	0.0000000168
HLTF	1935	0.00000018
HMMR	1601	0.0000000487
HOPX	-1256	0.000000225
HOXD10	2028	0.0000000382
HPGD	-3013	0.00000116
HSD17B11	1684	0.00000356
ICAM1	1607	0.000000986
ICAM2	1162	0.00000000318
ID3	1253	0.000000258
IDO1	2293	0.00000151
IFI16	1275	0.000000102
IFI30	1894	4.17E-11
IFI35	1852	0.00000000751
IFI44	2112	0.000000104
IFIH1	1066	0.0000412
IFIT1	2523	0.000000243
IFIT2	1754	0.00000741
IFIT3	2724	0.00000000933
IFNGR1	1481	0.000000164
IGF2	1136	0.00000477
IGF2BP2	2043	0.000000191
IGFBP3	2526	0.00000000411
IGFBP7	2616	8.53E-13
IGJ	3626	0.0000000822
IKBIP	1132	0.0000208
IKZF2	-1564	0.00000373
IL13RA2	1613	0.0000371
IL18	-2234	0.0000000639
IL1B	2547	0.0000000505
IL24	1472	0.00000303
IL2RA	2266	0.00000000262
IL32	1117	0.0000415
IL36G	2506	0.0000931
IL6	1301	0.0000732
IL7R	2.09	0.000000833
IL8	3868	4.84E-10
INSR	1061	0.00000979
IPO9	1128	0.000000182
IRAK3	1519	0.0000168
ISLR	2.21	0.000000166
ITGA1	1457	0.00000372
ITGA3	1523	0.00000027
ITGA4	1024	0.00000501
ITGA5	2693	1.78E-10
ITGAV	1248	0.0000377
ITGB1	1145	0.00000000761
ITM2C	1965	1.33E-12
ITPR2	-1157	0.00000901
JOSD1	1.01	0.0000000176
KANK1	-1136	0.000000248
KBTBD2	1073	0.00000224
KIAA0040	1.74	0.00000000756
KIAA0101	1543	0.000000903
KIAA1524	1823	0.000000119
KIF11	1264	0.0000277
KIF14	1845	0.000000189
KIF18A	1823	0.000000295
KIRREL	1375	0.00000156
KLF7	1435	0.000000405
KLF8	-1774	0.00000267
KLHL5	1853	0.0000000849
KNTC1	1422	0.00000217
KRT17	2.39	0.0000000493
KRTCAP3	1029	0.0000217
LAMA4	1654	0.0000000399
LAMB1	1495	0.0000000334
LAMB3	2047	0.00000000198
LAMB4	-1.48	0.00000017
LAMC1	2003	4.38E-11
LAMP3	1914	0.00000921
LAPTM4B	1886	2.68E-10
LAPTM5	1.32	0.000000152
LBH	1586	0.0000000317
LCLAT1	1.16	0.0000000494
LCP1	1104	0.0000434
LGALS3	-1056	0.0000126
LHFPL2	1613	2.66E-11
LILRB1	1.21	0.000000368
LITAF	1285	0.00000000134
LMO7	-1774	0.00000182
LNX1	-1768	0.000000101
LOX	1524	0.0000786
LRP12	2276	0.0000000066
LRP6	1265	0.0000136
LRRC8D	1612	0.0000000131
LTBP1	2169	0.0000000517
LUM	4378	3.03E-12
LURAP1L	1503	0.0000000713
MACC1	-1494	0.00000527
MAD2L1	1007	0.0000217
MALL	-1236	0.00000407
MAML3	-1.22	0.000000084
MAN1A1	1442	0.0000000546
MAP1B	2102	0.0000141
MASTL	1082	0.000000206
MB21D1	1768	0.000000171
MB21D2	1291	0.000000823
MBNL3	-1016	0.0000136
MC5R	-1568	0.000007
MCM10	1301	0.00000000297
MCM3	1317	0.000000141
MCM4	1144	0.000000051
MCM5	1.08	0.0000000925
MCM7	1791	1.38E-10
MELK	1285	0.00000925
MFHAS1	1483	0.00000000576
MGLL	-2098	0.0000000198
MGP	2.02	0.000000256
MICAL2	1365	0.000000742
MICB	1221	0.000000106
MINPP1	1843	0.000000145
MLF1	2678	0.0000000956
MLLT4	-1265	0.00000224
MME	1723	0.0000142
MMP1	5688	9.99E-13
MMP10	3086	0.0000000144
MMP11	1286	0.0000283
MMP13	2115	0.00000291
MMP2	3008	4.68E-10
MND1	1263	0.00000281
MPDZ	1473	0.000000574
MPP7	-1442	0.0000413
MPZL3	-1.63	0.0000211
MSH6	1439	0.000000258
MT1G	-2712	0.00000676
MTERFD1	1152	0.00000242
MTHFD2	1.37	0.000000119
MTHFS	1123	0.000000477
MTMR10	-1249	0.0000000104
MTRR	1104	0.00000328
MXD1	-1592	0.0000284
MYADM	1371	0.00000218
MYO10	1352	0.000000303
MYO1B	1338	0.0000963
MYO5B	-1633	0.00000676
MYO6	-1114	0.00000801
NASP	1038	0.00000249
NCAPD2	1352	0.0000000852
NCAPG	1.05	0.00000609
NCCRP1	-2368	0.0000433
NCF2	1673	0.000000101
NDC80	1355	0.00000417
NDE1	1295	0.0000000176
NDUFA4L2	-1669	0.0000262
NEDD1	1.05	0.0000172
NEK6	1516	0.0000000312
NEXN	1227	0.0000676
NFE2L1	1.28	0.00000000628
NFIL3	1.05	0.0000946
NID2	1057	0.00000109
NIPAL1	-1653	0.000000267
NNMT	1469	0.000000391
NPAS2	-1174	0.00000346
NR1D1	-1.08	0.0000602
NREP	1305	0.00000482
NRP2	1845	7.05E-10
NT5DC3	1049	0.0000719
NUAK1	1306	0.000000106
NUDCD1	1304	0.00000115
NUF2	1773	0.0000000394
NUSAP1	1234	0.00000178
NXPE3	1.53	0.00000697
OBFC1	-1207	0.00000000406
OIP5	1246	0.00000448
OLFML1	1095	0.00000453
OLFML3	1027	0.0000177
OLR1	1208	0.0000245
ORAI2	1047	0.000096
OSMR	2115	0.0000000116
P2RX4	1259	0.0000000339
P4HA1	1653	0.0000135
PAG1	1301	0.000000326
PALM2-AKAP2	1172	0.000000896
PAPD7	1027	0.000007
PARP1	1188	0.000000117
PARP14	1755	0.0000000196
PARVB	1302	5.76E-11
PAX9	-2075	0.0000000457
PBK	1266	0.000035
PCDH1	-1051	0.0000195
PCDH18	1.44	0.000000261
PCNA	1137	0.00000195
PCNX	1046	0.00000325
PDCD4	-1189	0.0000288
PDE7A	1248	0.0000682
PDGFRB	1318	0.0000000687
PDPN	1793	0.0000000104
PECAM1	2.47	7.5E-10
PELI1	-1028	0.0000522
PHLDB2	2516	0.000000097
PHYHD1	-1636	0.0000000616
PI15	2064	0.000000121
PIGK	1059	0.00000599
PIGX	1336	0.00000936
PIK3AP1	1257	0.00000000344
PIK3C2G	-1555	0.00000877
PIK3R3	1575	0.0000278
PILRA	1276	0.0000000648
PIM1	-1267	0.00000109
PIM2	1199	0.00000000805
PLAGL1	-1002	0.00000371
PLAT	2193	0.00000351
PLAU	2145	0.00000000483
PLCB1	1786	0.000012
PLEK	1749	0.0000000382
PLEKHA6	-1026	0.00000161
PLEKHM1	-1087	0.00000151
PLOD3	1865	0.0000000067
PLTP	1699	0.00000202
PLXNA2	-1108	0.00000429
PLXNC1	1149	0.000000294
PMEPA1	2461	0.00000000693
PMM1	-1295	0.0000000398
PMP22	2723	1.27E-11
PON2	1072	0.000000149
POPDC3	2338	0.000000134
POSTN	3109	0.00000506
PPL	-1.98	0.000000217
PPP1R3C	-3282	0.00000721
PRC1	1175	0.00000175
PRIM1	1158	0.00000367
PRKCA	1331	0.000000184
PRKDC	1115	0.0000116
PRR11	1.38	0.000000954
PRR5L	1031	0.000013
PRRX1	1457	0.00000074
PRSS23	1787	0.000000051
PRSS3	-1608	0.0000198
PRTFDC1	2363	0.000000342
PSCA	-2206	0.00000864
PSMB4	1034	0.000000163
PSME4	1.21	0.00000108
PTDSS1	1276	0.00000144
PTGFRN	1137	0.000000017
PTGS2	2.79	1.5E-10
PTHLH	1877	0.0000153
PTK2	1029	0.000000858
PTK7	1.07	0.00000000134
PTPRC	1183	0.0000182
PTPRG	1169	0.000000112
PTPRK	1561	0.00000000158
PVRL3	1769	0.0000346
RAB11FIP1	-1415	0.0000138
RAB23	1473	0.000000018
RAB5B	-1066	0.0000000904
RAB7L1	1115	0.000000592
RAB8B	1055	0.00000903
RAD54B	1044	0.000000363
RAET1E	-2524	0.000000128
RANBP9	-1255	0.000000148
RARRES3	1471	0.0000797
RASAL2	-1032	0.000000898
RASSF8	1306	0.0000000128
RBL1	1264	0.00000151
RBMS3	1.1	0.000000295
RCN1	1934	0.0000667
RDH10	1547	0.000063
RDH12	-2144	0.0000155
RFC3	1519	0.0000000735
RFC5	1.21	0.00000114
RFTN2	1092	0.00000489
RGS1	1589	0.0000000187
RGS2	1681	0.0000000979
RHOBTB3	2138	0.00000000895
RHOJ	1249	0.0000000956
RIOK3	-1103	0.0000000457
RMND5B	-1119	0.000000461
RNF141	-1059	0.000000227
RORA	-1292	0.000000964
RORC	-1081	0.0000000292
RPL15	1066	0.00000388
RPL39L	2141	0.0000000284
RRM2	1197	0.00000041
RSRC1	1204	0.00000879
RTP4	1136	0.0000617
RUNX2	1003	0.00000336
SASH1	-2216	0.000000111
SAV1	1297	0.00000136
SCCPDH	1714	0.0000271
SCEL	-2886	0.0000189
SCRN1	1355	0.000000527
SCYL3	1428	0.000000112
SDC2	1955	8.29E-10
SDK1	1019	0.0000000858
SEC62	1111	0.00000354
SECISBP2L	-1183	0.000000316
SEL1L3	2.22	8.41E-10
SELL	2004	0.0000000391
SELPLG	1138	0.000000982
SEMA3A	1.9	0.000000954
SEMA3C	3473	7.56E-11
SERAC1	-1004	0.0000119
SERPINA1	2.28	0.00000000891
SERPINE1	2809	0.00000052
SERPINE2	1304	0.000000817
SERPING1	2296	0.00000000788
SERPINH1	2103	7.56E-11
SESTD1	1159	0.0000131
SGCE	1846	0.000000436
SGOL2	1181	0.00000205
SH3BGRL2	-2874	0.000000125
SH3BP4	1205	0.000000547
SIRPA	1276	0.00000352
SIX1	1281	0.00000375
SKA1	1006	0.0000084
SLAMF8	1208	0.00000000694
SLC12A2	1182	0.00000525
SLC13A4	-1.3	0.0000000181
SLC16A1	2473	1.26E-10
SLC16A6	-2433	0.00000000495
SLC1A4	1374	0.000032
SLC20A1	1348	0.00000657
SLC25A32	1.32	0.00000244
SLC29A1	1261	0.0000000956
SLC35G1	1331	0.0000632
SLC38A6	1247	0.0000137
SLC39A14	1852	0.00000000898
SLC39A6	1181	0.0000031
SLC39A8	1504	0.00000000215
SLC3A2	1114	0.0000000148
SLC5A3	1095	0.00000483
SLC6A6	1205	0.00000266
SLC7A6	1243	0.00000165
SLFN11	1518	0.0000295
SLFN5	1308	0.00000415
SMURF2	1046	0.00000412
SNAI2	1013	0.00000354
SNX10	1713	0.0000000101
SNX9	-1028	0.00000783
SOAT1	2.06	0.00000000479
SOCS1	1006	0.000000203
SOCS3	1546	0.00000000228
SOD2	1017	0.0000144
SORT1	-1665	0.00003
SP110	1172	0.000000235
SP140L	1107	0.00000407
SP4	1172	0.0000119
SPATS2	1282	0.000000511
SPINK5	-2904	0.0000538
SPP1	3678	0.000000123
SPRED1	1032	0.0000219
SPRY4	1389	0.0000000947
SRGN	1976	1.37E-10
SSFA2	1223	0.0000000587
ST3GAL4	-1705	0.00000000297
ST3GAL5	1396	0.000000295
ST6GAL1	2087	0.000000214
ST8SIA4	1137	0.000000113
STARD3NL	1246	0.000001
STAT1	1461	0.000000138
STC2	1428	0.000000828
STEAP2	1581	0.0000173
STK17A	1288	0.00000412
STK3	1099	0.000000372
STK39	-1252	0.000000231
STMN1	1327	0.0000000201
STOM	1.41	0.000000452
STX2	1077	0.00000336
SULT2B1	-1723	0.000087
SYNPO2L	-1923	0.0000097
SYT11	1192	0.00000000611
TAGLN	1187	0.00000958
TBL1XR1	1041	0.00000753
TCF4	1257	0.0000335
TCN2	1667	0.00000011
TEAD2	1216	7.47E-10
TEC	-1412	0.00000000795
TFAP2B	-1896	8.74E-11
TFRC	1695	0.0000000358
TGFB2	1901	0.000000477
TGFBI	3195	4.15E-10
TGFBR2	1233	0.0000000967
THBS1	2647	0.00000000746
THSD4	-1.33	0.0000125
TIAM1	-1312	0.00000399
TIMP1	2125	0.00000000124
TIMP3	1.69	0.00000159
TLR1	1003	0.0000187
TLR4	1666	1.12E-10
TMEFF1	1017	0.0000000995
TMEM140	1412	0.00000017
TMEM154	-1264	0.0000117
TMEM2	1322	0.0000000114
TMEM209	1041	0.0000186
TMEM47	1581	0.0000117
TMEM67	1193	0.000017
TMEM71	1413	0.0000609
TMEM80	-1172	0.0000000928
TNC	2163	0.00000116
TNFAIP3	1.57	0.000000592
TNFAIP6	2747	0.00000000483
TNFAIP8L3	-1082	0.00000165
TNFRSF12A	1926	0.000000354
TNFSF13B	1356	0.000000111
TOM1	-1066	0.00000318
TOM1L2	-1.29	0.0000000176
TOM1L2	-1148	0.000000145
TOP2A	1706	0.00000018
TP53INP2	-1434	0.00000861
TPCN1	-1104	0.00000000693
TPM1	1754	0.000000156
TPX2	1737	0.00000000464
TRAF5	1111	0.00000188
TREM1	2663	0.000000107
TRIB2	1248	0.0000268
TRIO	1453	0.0000000457
TRIP10	-1589	0.0000002
TSHZ3	1213	0.0000979
TSPAN15	1818	0.000000788
TTC22	-1568	0.0000000928
TTK	1364	0.000000944
TUSC3	1331	0.0000191
TXNDC12	1103	0.000000194
TYMP	1209	0.000000297
TYMS	1401	0.00000161
TYRO3	-1005	0.000000149
TYROBP	1506	1.78E-10
UACA	-1191	0.0000000679
UBE2T	1.63	0.0000000146
UBL3	-1985	9.96E-10
UCP2	1457	0.00000302
ULK3	-1093	0.000000295
UNC13B	-1.03	0.0000665
USP18	1065	0.0000107
USP46	-1.02	0.000000193
USP6NL	-1296	0.00000042
VASN	-1089	0.0000014
VAT1	-1473	0.00000000693
VCAM1	1997	0.000000111
VCAN	2681	0.0000000296
VIM	1607	0.00000015
VNN2	1.28	0.0000221
VOPP1	1193	0.0000411
VPS13C	1.43	0.000000948
VPS37B	-1011	0.000000279
VPS4B	-1079	0.000000167
VSIG10	-1285	0.00000151
WARS	1202	0.0000403
WIPF1	1403	0.0000000192
WNK1	-1391	0.000000103
WNK4	-1.49	0.00000000327
WWC1	-1029	0.00000563
XPR1	1473	0.0000000088
XRCC2	1276	0.00000623
XYLT1	-1017	0.00000486
YWHAH	1066	0.0000000186
ZDHHC13	-1029	0.000000103
ZEB1	1.52	0.000000691
ZEB2	1.13	0.0000000173
ZFP36	-1066	0.00000274
ZNF431	-1846	0.000000624
ZNF639	1148	0.0000819
ZNF681	-1.19	0.0000389
ZNF750	-1404	0.0000111
ZNF827	1192	0.000000321
ZNFX1	1088	0.00000144
