# Supplementary material for: HOXA7 Expression Is an Independent Prognostic Biomarker in Esophageal Squamous Cell Carcinoma
Source: Genes (Basel). 2024 Nov 1;15(11):1430. doi: 10.3390/genes15111430 (PMC11593377; doi:10.3390/genes15111430)
Supplement: Supplementary file 1 [file genes-15-01430-s001.zip › Supplementary_Table_3_rev.xlsx]

## Sheet: Planilha1
Supplementary Table S3: Potential transcriptional targets of HOXA7
Gene Symbol	Log Fold-Change	Adjusted-pvalue
ABLIM1	-1.495	2.1e-07
ACOX1	-1.153	3.51e-06
ACPL2	1.416	2.48e-05
ACPP	-1.731	1.14e-05
ACSL4	1.317	4.72e-06
ACTA2	2.123	1.58e-06
ADAMDEC1	1.926	1.03e-07
ADAMTS1	1.035	5.29e-05
ADAR	1.124	1.4e-08
AHR	1.21	9.43e-06
AKR1B1	1.422	9.67e-08
APBB2	1.159	1.74e-06
APOLD1	1.122	3.02e-07
ARHGAP10	-1.716	1.95e-08
ARSB	1.094	7.12e-09
ASF1B	1.431	7.19e-08
ATAD5	1.227	2.26e-06
ATP1B3	1.406	1.2e-06
BCAT1	2.316	6.17e-09
BOC	-1.2	1.62e-07
BST2	2.324	8.77e-06
BTBD11	-1.27	1.09e-06
BTN3A1	1.152	1.52e-06
BTN3A2	1.224	8.02e-06
BTN3A2	1.195	1.45e-06
C12orf23	1.338	1.09e-06
C1orf116	-1.742	1.62e-07
CAB39L	-2.161	5.41e-08
CALD1	1.291	3.18e-06
CASC5	1.223	1.64e-05
CAV1	1.786	8.13e-07
CBLB	1.317	1.97e-06
CCDC80	2.046	3.92e-06
CCNG2	-1.199	1.45e-06
CCP110	1.045	1.99e-05
CCT5	1.032	6.64e-06
CD276	1.755	5.01e-12
CD93	1.505	1.46e-08
CDC20	1.653	7.31e-10
CDC42BPA	1.339	2.1e-05
CDC42EP3	2.173	1.06e-08
CDC45	1.435	4.93e-08
CDH3	2.029	1.83e-08
CERS2	1.585	1.11e-10
CKAP2	1.005	3.03e-05
CLIC4	1.984	4.17e-09
COL1A2	2.304	9.92e-08
COL3A1	2.122	1.67e-07
CPA4	-2.031	7.29e-06
CSGALNACT2	1.488	3.34e-08
CTSS	1.012	3.93e-05
CXCR4	1.421	7.01e-06
CYR61	1.159	3.42e-05
DAB2	2.285	1.8e-10
DCBLD1	1.194	6.1e-06
DCN	1.697	3.34e-05
DEPDC1B	1.162	8.9e-08
DOCK9	-1.116	5.75e-07
DPYSL3	2.192	6.21e-09
DSG2	1.36	2.06e-07
DST	1.287	5.68e-05
DUSP6	1.926	8.29e-10
E2F7	1.39	1.93e-08
ECE1	1.867	5.23e-10
EPB41L4A	-1.761	1.51e-06
EPGN	-2.902	3e-05
EPSTI1	1.484	2.11e-05
EXO1	1.649	9.67e-08
EXPH5	-1.634	2.65e-08
FAM26E	1.814	1.39e-06
FAM60A	1.364	3.68e-07
FAM89A	1.048	2.63e-06
FAT1	1.955	2.35e-11
FCHSD2	1.531	1.59e-06
FGD6	1.264	3.7e-07
FKBP14	1.435	8.73e-06
FLNA	1.422	3.34e-08
FMNL2	1.976	4.12e-08
FST	2.395	1.14e-05
FUT3	-2.111	3.83e-06
GLI3	1.014	5.96e-05
GNG11	1.396	4.12e-06
GPD1L	-1.605	2.03e-07
GRPEL2	-1.323	1.16e-05
GUCY1B3	1.375	2.18e-08
GULP1	-1.438	5.29e-05
HAS2	2.722	2.63e-06
HIST2H2AB	1.25	1.69e-05
HJURP	1.237	1.04e-07
HOPX	-1.256	2.25e-07
ICAM1	1.607	9.86e-07
IDO1	2.293	1.51e-06
IFI44	2.112	1.04e-07
IFIH1	1.066	4.12e-05
IFIT3	2.724	9.33e-09
IGF2BP2	2.043	1.91e-07
IGJ	3.626	8.22e-08
IKBIP	1.132	2.08e-05
IL13RA2	1.613	3.71e-05
IL24	1.472	3.03e-06
IRAK3	1.519	1.68e-05
ITGA1	1.457	3.72e-06
ITGAV	1.248	3.77e-05
ITPR2	-1.157	9.01e-06
KBTBD2	1.073	2.24e-06
KIAA0040	1.74	7.56e-09
KIAA0101	1.543	9.03e-07
KIF14	1.845	1.89e-07
KIRREL	1.375	1.56e-06
KRT17	2.39	4.93e-08
LAMB1	1.495	3.34e-08
LAMB3	2.047	1.98e-09
LAMC1	2.003	4.38e-11
LCP1	1.104	4.34e-05
MAN1A1	1.442	5.46e-08
MASTL	1.082	2.06e-07
MELK	1.285	9.25e-06
MFHAS1	1.483	5.76e-09
MGLL	-2.098	1.98e-08
MINPP1	1.843	1.45e-07
MMP10	3.086	1.44e-08
MMP11	1.286	2.83e-05
MND1	1.263	2.81e-06
MT1G	-2.712	6.76e-06
MTERFD1	1.152	2.42e-06
MTMR10	-1.249	1.04e-08
MXD1	-1.592	2.84e-05
MYO1B	1.338	9.63e-05
NCF2	1.673	1.01e-07
NNMT	1.469	3.91e-07
OBFC1	-1.207	4.06e-09
OLR1	1.208	2.45e-05
PAPD7	1.027	7e-06
PAX9	-2.075	4.57e-08
PCDH18	1.44	2.61e-07
PCNX	1.046	3.25e-06
PECAM1	2.47	7.5e-10
PELI1	-1.028	5.22e-05
PIGK	1.059	5.99e-06
PIK3AP1	1.257	3.44e-09
PLCB1	1.786	1.2e-05
PLEK	1.749	3.82e-08
PLTP	1.699	2.02e-06
PMEPA1	2.461	6.93e-09
PMM1	-1.295	3.98e-08
PMP22	2.723	1.27e-11
POSTN	3.109	5.06e-06
PPP1R3C	-3.282	7.21e-06
PRRX1	1.457	7.4e-07
PSCA	-2.206	8.64e-06
PSME4	1.21	1.08e-06
PTDSS1	1.276	1.44e-06
PTGFRN	1.137	1.7e-08
PTHLH	1.877	1.53e-05
PTK2	1.029	8.58e-07
PTPRC	1.183	1.82e-05
PVRL3	1.769	3.46e-05
RAB8B	1.055	9.03e-06
RAD54B	1.044	3.63e-07
RAET1E	-2.524	1.28e-07
RASAL2	-1.032	8.98e-07
RBMS3	1.1	2.95e-07
RGS2	1.681	9.79e-08
RHOBTB3	2.138	8.95e-09
RNF141	-1.059	2.27e-07
RORA	-1.292	9.64e-07
RRM2	1.197	4.1e-07
SCRN1	1.355	5.27e-07
SDC2	1.955	8.29e-10
SEC62	1.111	3.54e-06
SEMA3A	1.9	9.54e-07
SERAC1	-1.004	1.19e-05
SESTD1	1.159	1.31e-05
SIX1	1.281	3.75e-06
SLAMF8	1.208	6.94e-09
SLC13A4	-1.3	1.81e-08
SLC16A1	2.473	1.26e-10
SLC20A1	1.348	6.57e-06
SLC25A32	1.32	2.44e-06
SLC39A14	1.852	8.98e-09
SLC6A6	1.205	2.66e-06
SMURF2	1.046	4.12e-06
SNAI2	1.013	3.54e-06
SOCS1	1.006	2.03e-07
SOD2	1.017	1.44e-05
SP110	1.172	2.35e-07
SPINK5	-2.904	5.38e-05
SPP1	3.678	1.23e-07
SPRED1	1.032	2.19e-05
SRGN	1.976	1.37e-10
ST8SIA4	1.137	1.13e-07
STARD3NL	1.246	1e-06
STAT1	1.461	1.38e-07
STC2	1.428	8.28e-07
STEAP2	1.581	1.73e-05
STK3	1.099	3.72e-07
STK39	-1.252	2.31e-07
STOM	1.41	4.52e-07
THBS1	2.647	7.46e-09
THSD4	-1.33	1.25e-05
TMEM140	1.412	1.7e-07
TMEM154	-1.264	1.17e-05
TMEM80	-1.172	9.28e-08
TNFRSF12A	1.926	3.54e-07
TPCN1	-1.104	6.93e-09
TPM1	1.754	1.56e-07
TRAF5	1.111	1.88e-06
TREM1	2.663	1.07e-07
TRIB2	1.248	2.68e-05
TSPAN15	1.818	7.88e-07
TYMS	1.401	1.61e-06
TYRO3	-1.005	1.49e-07
VASN	-1.089	1.4e-06
VCAM1	1.997	1.11e-07
VCAN	2.681	2.96e-08
VIM	1.607	1.5e-07
VOPP1	1.193	4.11e-05
WIPF1	1.403	1.92e-08
WNK1	-1.391	1.03e-07
XRCC2	1.276	6.23e-06
ZDHHC13	-1.029	1.03e-07
ZNF639	1.148	8.19e-05
ZNF681	-1.19	3.89e-05
